# Supplementary material for: Coronary-to-pulmonary artery fistula in adults: Evaluation with thallium-201 myocardial perfusion SPECT
Source: PLoS One. 2017 Dec 7;12(12):e0189269. doi: 10.1371/journal.pone.0189269 (PMC5720796; doi:10.1371/journal.pone.0189269)
Supplement: S1 File — (XLSX) [file pone.0189269.s001.xlsx]

## Sheet: Sheet1
Sex	Age	FRS stratification	Preop_SSS	Preop_SDS	Num_Origin	Size_Origin	Size_Drain	Aneu	management	MACE	FU SSS	FU SDS
F	53	high	0	0	1	3	2.53	No	medi	No	non	non
F	58	intermediate	0	0	1	1.51	2.97	No	medi	No	0	0
F	59	low	0	0	1	1.74	4.19	No	medi	No	non	non
F	64	low	0	0	2	3.16	1.75	No	medi	No	non	non
M	63	intermediate	1	1	1	5.15	5.96	Yes	medi	No	1	1
M	67	high	1	1	2	2.26	2.53	Yes	medi	No	non	non
F	77	high	1	1	1	2.38	2.32	No	medi	No	non	non
M	41	low	2	0	3	3.63	2.68	Yes	Ligation	No	1	1
M	49	intermediate	2	2	1	2.34	2.06	No	medi	No	non	non
M	60	intermediate	2	2	2	2.98	1.41	Yes	medi	No	3	3
M	40	low	3	2	2	3.2	4.03	Yes	medi	No	non	non
F	54	low	4	0	2	2.05	1.34	Yes	Ligation	No	0	0
M	47	low	4	3	2	2.19	2.12	No	medi	No	non	non
F	60	low	4	0	2	1.98	2.47	No	medi	No	non	non
F	51	low	6	6	2	3.09	7.68	Yes	Ligation	No	2	2
F	61	low	6	1	3	4.76	4.28	Yes	Ligation	No	1	1
M	20	low	7	6	2	1.55	1.59	Yes	Ligation	No	non	non
